# Supplementary material for: Status of Healthy Choices, Attitudes and Health Education of Children and Young People in Romania—A Literature Review
Source: Medicina (Kaunas). 2024 Apr 27;60(5):725. doi: 10.3390/medicina60050725 (PMC11123286; doi:10.3390/medicina60050725)
Supplement: Supplementary file 1 [file medicina-60-00725-s001.zip]

Archive with 1 entries (1 files):
- medicina-2905085-supplementary.pdf
